# Supplementary material for: Improving Eating Habits at the Office: An Umbrella Review of Nutritional Interventions
Source: Nutrients. 2023 Dec 12;15(24):5072. doi: 10.3390/nu15245072 (PMC10745686; doi:10.3390/nu15245072)
Supplement: Supplementary file 1 [file nutrients-15-05072-s001.zip]

Archive with 3 entries (3 files):
- Supplementary S1 - search strategies (MeSH).pdf
- Supplementary S2 - data extraction sheet.pdf
- Supplementary S3.pdf
